# Supplementary material for: Autophosphorylation Activity of a Soluble Hexameric Histidine Kinase Correlates with the Shift in Protein Conformational Equilibrium
Source: Chem Biol. 2013 Nov 21;20(11):1411–20. doi: 10.1016/j.chembiol.2013.09.008 (PMC3899027; doi:10.1016/j.chembiol.2013.09.008)
Supplement: Table S1. Analysis of ExsG Protein [file mmc2.xlsx]

## Sheet: SupplementaryTable
Top gel band
Peak mW	MH+ Error (ppm)	Start	End	Sequence	Modifications	Products	Products RMS Mass Error (ppm)	Products RMS RT Error (min)
1126.58	2.0149	1	10	(-)GAMTVHNQLR(Q)		19	17.087	0.0144
1142.57	-2.1074	1	10	(-)GAMTVHNQLR(Q)	Oxidation M (3)	11	10.3696	0.0074
1168.59	1.3886	1	10	(-)GAMTVHNQLR(Q)	Acetyl N-TERM (1)	4	10.9965	0.0126
1735.97	6.1375	14	28	(R)ILVLEDSHLDAELIR(E)		15	12.3008	0.0148
1560.89	11.6384	29	41	(R)EHLETLKPVPEIR(Y)		39	6.7045	0.0043
994.525	4.3701	106	114	(R)QGATDYVLK(Q)		29	5.9587	0.0113
1278.68	0.5003	106	116	(R)QGATDYVLKQR(L)		16	11.6519	0.0102
1137.71	3.0986	117	126	(R)LIRLPAAVER(A)		10	17.554	0.0149
755.436	-7.2769	120	126	(R)LPAAVER(A)		18	12.6816	0.0084
885.55	-1.7042	143	149	(R)QKELLVR(E)		20	6.819	0.0101
629.399	1.8663	145	149	(K)ELLVR(E)		9	6.0711	0.0097
979.496	11.8685	310	317	(R)YELNGEVR(L)		26	9.8431	0.0098
1527.78	4.9914	155	167	(R)VKNTMAMVMSLVR(R)	Oxidation M (5), Oxidation M (7), Oxidation M (9)	23	13.8338	0.0116
1511.79	7.1307	155	167	(R)VKNTMAMVMSLVR(R)	Oxidation M (5), Oxidation M (9)	14	14.4293	0.012
1479.79	1.7309	155	167	(R)VKNTMAMVMSLVR(R)		5	20.5521	0.0225
1300.61	1.406	157	167	(K)NTMAMVMSLVR(R)	Oxidation M (3), Oxidation M (5), Oxidation M (7)	39	9.2339	0.0139
1284.61	2.8083	157	167	(K)NTMAMVMSLVR(R)	Oxidation M (3), Oxidation M (7)	39	8.0226	0.0108
1284.61	2.8376	157	167	(K)NTMAMVMSLVR(R)	Oxidation M (5), Oxidation M (7)	37	8.3259	0.0135
1252.62	2.8366	157	167	(K)NTMAMVMSLVR(R)		31	10.084	0.0116
1268.62	2.1503	157	167	(K)NTMAMVMSLVR(R)	Oxidation M (7)	28	17.409	0.0119
1268.62	2.8795	157	167	(K)NTMAMVMSLVR(R)	Oxidation M (5)	25	9.4245	0.0086
1268.62	1.6308	157	167	(K)NTMAMVMSLVR(R)	Oxidation M (3)	20	16.1932	0.0189
1284.61	2.8532	157	167	(K)NTMAMVMSLVR(R)	Oxidation M (3), Oxidation M (5)	15	8.956	0.0088
1997.03	4.0939	169	186	(R)TVKTSSSLDDYVENLLGR(L)		14	17.1062	0.0177
1668.81	1.7922	172	186	(K)TSSSLDDYVENLLGR(L)		50	5.5934	0.0286
2724.42	6.2879	189	212	(R)ALADAHALLFETNWNEAELLEVVR(R)		26	11.3927	0.014
1493.91	4.3643	225	238	(R)VRIDAGPLTLLTPK(A)		13	7.5329	0.0167
1238.74	1.8918	227	238	(R)IDAGPLTLLTPK(A)		28	7.132	0.0057
1845.02	4.3517	239	256	(K)AALALSMVLNELATNAVK(H)	Oxidation M (7)	65	6.0947	0.0141
1829.03	3.1416	239	256	(K)AALALSMVLNELATNAVK(H)		55	10.3051	0.0105
2133.02	6.0891	257	276	(K)HGALSGEHGTVHVSWQTDSK(G)		11	16.0802	0.0178
658.426	1.7093	277	282	(K)GVLTLR(W)		12	12.2111	0.0051
1144.54	-1.6876	283	292	(R)WQESDGPAVR(I)		9	8.5188	0.0211
1578.79	6.1936	293	306	(R)IPEEAGFGMTLIER(S)	Oxidation M (9)	38	7.1056	0.0069
1562.8	8.7854	293	306	(R)IPEEAGFGMTLIER(S)		28	11.0542	0.0203
Bottom gel band
Peak mW	MH+ Error (ppm)	Start	End	Sequence	Modifications	Products	Products RMS Mass Error (ppm)	Products RMS RT Error (min)
1126.59	11.3042	1	10	(-)GAMTVHNQLR(Q)		28	4.3229	0.0072
1142.57	0.2804	1	10	(-)GAMTVHNQLR(Q)	Oxidation M (3)	19	6.3953	0.0061
1735.96	-1.8151	14	28	(R)ILVLEDSHLDAELIR(E)		18	10.9494	0.0186
3277.79	-7.8708	14	41	(R)ILVLEDSHLDAELIREHLETLKPVPEIR(Y)		6	13.8091	0.0367
1560.88	4.2384	29	41	(R)EHLETLKPVPEIR(Y)		27	9.1464	0.019
2720.43	4.3744	81	105	(R)DVAPEVPFIFVSGILGEEVAIESFR(Q)		14	17.7738	0.0164
994.528	7.5179	106	114	(R)QGATDYVLK(Q)		28	7.9302	0.0135
1278.69	5.1143	106	116	(R)QGATDYVLKQR(L)		17	14.922	0.0149
1137.72	6.5877	117	126	(R)LIRLPAAVER(A)		8	13.6591	0.0167
755.442	1.9211	120	126	(R)LPAAVER(A)		18	6.7892	0.0146
885.546	-6.1662	143	149	(R)QKELLVR(E)		20	7.3591	0.0146
629.402	5.9903	145	149	(K)ELLVR(E)		12	10.4145	0.0206
1511.78	3.8537	155	167	(R)VKNTMAMVMSLVR(R)	Oxidation M (5), Oxidation M (9)	32	8.399	0.0105
1527.78	8.7576	155	167	(R)VKNTMAMVMSLVR(R)	Oxidation M (5), Oxidation M (7), Oxidation M (9)	26	13.0794	0.0126
1479.8	11.491	155	167	(R)VKNTMAMVMSLVR(R)		27	8.0173	0.015
1511.78	1.5525	155	167	(R)VKNTMAMVMSLVR(R)	Oxidation M (7), Oxidation M (9)	21	10.4006	0.018
1495.78	1.2211	155	167	(R)VKNTMAMVMSLVR(R)	Oxidation M (5)	11	14.6194	0.0229
1495.78	1.3533	155	167	(R)VKNTMAMVMSLVR(R)	Oxidation M (9)	7	9.5007	0.0246
1495.79	5.4977	155	167	(R)VKNTMAMVMSLVR(R)	Oxidation M (7)	14	14.2872	0.0152
1268.62	2.0396	157	167	(K)NTMAMVMSLVR(R)	Oxidation M (5)	36	8.5442	0.0143
1284.62	4.256	157	167	(K)NTMAMVMSLVR(R)	Oxidation M (3), Oxidation M (7)	42	9.2708	0.0071
1252.63	3.9744	157	167	(K)NTMAMVMSLVR(R)		43	7.8513	0.0062
1284.62	4.2537	157	167	(K)NTMAMVMSLVR(R)	Oxidation M (3), Oxidation M (5)	39	14.125	0.017
1268.62	3.0992	157	167	(K)NTMAMVMSLVR(R)	Oxidation M (7)	36	12.0679	0.0084
1268.62	4.9457	157	167	(K)NTMAMVMSLVR(R)	Oxidation M (3)	32	7.8366	0.0189
1300.61	-0.3981	157	167	(K)NTMAMVMSLVR(R)	Oxidation M (3), Oxidation M (5), Oxidation M (7)	28	13.0697	0.0287
1332.6	7.1302	157	167	(K)NTMAMVMSLVR(R)	Phosphoryl STY (8)	10	14.2621	0.0161
1997.02	2.9743	169	186	(R)TVKTSSSLDDYVENLLGR(L)		34	11.0626	0.0165
1668.79	-9.6244	172	186	(K)TSSSLDDYVENLLGR(L)		52	6.8585	0.0205
2724.43	13.0451	189	212	(R)ALADAHALLFETNWNEAELLEVVR(R)		67	9.376	0.021
2880.53	8.5847	189	213	(R)ALADAHALLFETNWNEAELLEVVRR(T)		4	12.7496	0.019
956.525	-2.5203	213	220	(R)RTLAPQDR(G)		9	14.9895	0.0133
800.423	-3.5059	214	220	(R)TLAPQDR(G)		8	3.9793	0.0139
1493.9	-0.1571	225	238	(R)VRIDAGPLTLLTPK(A)		37	7.7022	0.011
1238.74	4.5611	227	238	(R)IDAGPLTLLTPK(A)		39	7.8627	0.01
3064.76	7.5998	227	256	(R)IDAGPLTLLTPKAALALSMVLNELATNAVK(H)	Oxidation M (19)	6	15.7458	0.0201
1829.03	5.077	239	256	(K)AALALSMVLNELATNAVK(H)		64	5.5219	0.0218
1845.03	7.4574	239	256	(K)AALALSMVLNELATNAVK(H)	Oxidation M (7)	13	14.5968	0.0207
2133.03	6.725	257	276	(K)HGALSGEHGTVHVSWQTDSK(G)		49	12.3133	0.0389
658.426	1.567	277	282	(K)GVLTLR(W)		12	12.2679	0.0097
1144.54	-0.9398	283	292	(R)WQESDGPAVR(I)		5	14.6949	0.021
1578.79	5.6931	293	306	(R)IPEEAGFGMTLIER(S)	Oxidation M (9)	42	6.1665	0.0154
1562.77	-9.9097	293	306	(R)IPEEAGFGMTLIER(S)		13	11.0374	0.0146
979.48	-4.4744	310	317	(R)YELNGEVR(L)		20	6.1096	0.0128
2220.12	6.3566	318	338	(R)LEYLETGLGCEIGIPLADLSG(-)	Carbamidomethyl C (10)	43	15.3222	0.0212
Main gel band
Peak mW	MH+ Error (ppm)	Start	End	Sequence	Modifications	Products	Products RMS Mass Error (ppm)	Products RMS RT Error (min)
1142.58	1.6236	1	10	(-)GAMTVHNQLR(Q)	Oxidation M (3)	14	6.4527	0.0078
1126.58	3.1248	1	10	(-)GAMTVHNQLR(Q)		18	12.8628	0.017
1735.98	12.8236	14	28	(R)ILVLEDSHLDAELIR(E)		35	13.4985	0.0112
1560.89	8.5414	29	41	(R)EHLETLKPVPEIR(Y)		40	6.4661	0.0092
2720.43	2.6669	81	105	(R)DVAPEVPFIFVSGILGEEVAIESFR(Q)		22	14.8532	0.0153
994.526	5.3183	106	114	(R)QGATDYVLK(Q)		28	7.0826	0.0093
1278.69	7.1899	106	116	(R)QGATDYVLKQR(L)		18	8.0004	0.0082
1137.71	3.1682	117	126	(R)LIRLPAAVER(A)		8	12.7973	0.0149
755.443	2.5881	120	126	(R)LPAAVER(A)		16	5.9322	0.0073
885.551	-0.2648	143	149	(R)QKELLVR(E)		20	6.3574	0.01
629.401	4.9643	145	149	(K)ELLVR(E)		10	7.9238	0.0163
1511.79	9.2382	155	167	(R)VKNTMAMVMSLVR(R)	Oxidation M (5), Oxidation M (9)	12	11.2889	0.0171
1479.78	-1.3008	155	167	(R)VKNTMAMVMSLVR(R)		4	23.1042	0.0355
1284.61	2.244	157	167	(K)NTMAMVMSLVR(R)	Oxidation M (3), Oxidation M (7)	36	6.3828	0.0121
1300.61	5.0771	157	167	(K)NTMAMVMSLVR(R)	Oxidation M (3), Oxidation M (5), Oxidation M (7)	36	8.1434	0.0149
1284.61	1.8527	157	167	(K)NTMAMVMSLVR(R)	Oxidation M (5), Oxidation M (7)	35	12.2011	0.0144
1268.62	3.6324	157	167	(K)NTMAMVMSLVR(R)	Oxidation M (7)	29	11.5718	0.011
1252.63	5.3893	157	167	(K)NTMAMVMSLVR(R)		27	9.3553	0.0105
1268.62	6.2443	157	167	(K)NTMAMVMSLVR(R)	Oxidation M (5)	26	10.8518	0.0118
1268.62	6.5702	157	167	(K)NTMAMVMSLVR(R)	Oxidation M (3)	22	12.5494	0.0197
1997.03	6.4971	169	186	(R)TVKTSSSLDDYVENLLGR(L)		30	13.3406	0.0136
1668.81	0.0284	172	186	(K)TSSSLDDYVENLLGR(L)		18	11.7359	0.0145
2724.42	8.38	189	212	(R)ALADAHALLFETNWNEAELLEVVR(R)		60	10.3445	0.0072
956.527	-0.4713	213	220	(R)RTLAPQDR(G)		5	18.3813	0.0161
800.424	-2.3407	214	220	(R)TLAPQDR(G)		9	7.8751	0.0148
1493.91	6.5083	225	238	(R)VRIDAGPLTLLTPK(A)		10	14.2933	0.022
1238.74	4.9651	227	238	(R)IDAGPLTLLTPK(A)		12	19.6277	0.0184
1845.02	4.3409	239	256	(K)AALALSMVLNELATNAVK(H)	Oxidation M (7)	69	8.5028	0.0148
1829.03	3.848	239	256	(K)AALALSMVLNELATNAVK(H)		64	6.6842	0.0094
2133.03	8.607	257	276	(K)HGALSGEHGTVHVSWQTDSK(G)		51	11.0552	0.0278
658.427	3.3452	277	282	(K)GVLTLR(W)		12	13.2286	0.0043
1144.54	-0.0156	283	292	(R)WQESDGPAVR(I)		10	16.7402	0.0204
1578.78	-0.4758	293	306	(R)IPEEAGFGMTLIER(S)	Oxidation M (9)	38	3.3982	0.0133
1562.77	-13.6464	293	306	(R)IPEEAGFGMTLIER(S)		32	11.4066	0.024
979.499	15.3226	310	317	(R)YELNGEVR(L)		17	6.2691	0.0119
2220.13	7.5664	318	338	(R)LEYLETGLGCEIGIPLADLSG(-)	Carbamidomethyl C (10)	39	10.662	0.0484
